# Supplementary material for: Correlations Between Hospitals’ Social Media Presence and Reputation Score and Ranking: Cross-Sectional Analysis
Source: J Med Internet Res. 2018 Nov 8;20(11):e289. doi: 10.2196/jmir.9713 (PMC6250955; doi:10.2196/jmir.9713)
Supplement: Multimedia Appendix 1 [file jmir_v20i11e289_app1.xlsx]

## Sheet: Appendix A
Variable	n	Mean+SD	Median	Minimum	Maximum
Beds (Children's)	68	265+138	246	57	651
Reputation Total (Children's)	69	70.4+124.1	16.6	0.5	644
Total Points (Children's)	69	60.6+58.5	37	5	244
Beds (Adult)	128	637+358	590	20	2381
Reputation Total (Adult)	128	22.7+51.9	3	0	355
Total Points (Adult)	128	118+77	106	16	412

## Sheet: Appendix B
Children's Hospital	Twitter Followers	Twitter Following	Tweets	Klout	Facebook Follwers	Instagram Followers	Number of Months on Twitter	Bed Size
Advocate Childrens Hospital	3795	1293	6465	54	33529	3915	60	106
Akrons Childrens Hospital	12400	3460	23400	77	43896	6229	100	371
American Family Children's Hospital	2084	442	2675	53	26075	N/A	99	87
Ann and Robert H. Lurie Children's Hospital of Chicago	18400	1581	3379	61	50943	9993	104	288
Arkansas Childrens Hospital	15100	648	2708	61	134366	3593	108	370
Arnold Palmer Children's Hospital	2769	3070	2250	51	39050	3610	80	158
Boston Children's Hospital	48600	3240	8430	78	649407	21700	99	404
Children's Cancer Hospital-University of Texas M.D. Anderson	7556	1361	2081	51	6394	N/A	113	N/A
Children's Healthcare of Atlanta	25000	3929	5938	51	329951	17300	90	496
Children's Hospital and Medical Center	1965	151	9130	53	N/A	N/A	99	126
Children's Hospital at Montefiore	N/A	N/A	N/A	N/A	N/A	N/A	N/A	106
Children's Hospital of Alabama at UAB	11600	2866	3833	54	64670	2124	100	345
Children's Hospital of Colorado	20500	1242	6119	79	58420	1992	102	479
Children's Hospital of Illinois	1937	93	930	46	772	N/A	70	86
Children's Hospital of Los Angeles	32800	1348	15200	81	101913	56000	102	495
Children's Hospital of Michigan	10000	3357	1980	52	68596	N/A	96	228
Children's Hospital of Philadelphia	40600	2717	6749	63	117505	5576	90	546
Children's Hospital of Pittsburgh of UPMC	26200	237	6851	62	64799	12000	96	315
Children's Hospital of Richmond	4743	1863	3631	54	17835	N/A	87	101
Children's Hospital of Wisconsin	18900	1302	8015	70	176624	N/A	101	306
Children's Medical Center Dallas	21600	4146	9412	65	3448	N/A	109	487
Children's Mercy Kansas City	16900	2141	10800	66	58765	4804	102	314
Children's National Medical Center	31900	3807	8812	79	181699	4419	106	313
CHOC Children's Hospital	11600	219	5665	60	60836	10500	100	279
Cincinnati Children's Hospital Medical Center	24600	950	6415	63	83750	7340	100	589
Claire Tow Pediatric Pavilion at Mem. Sloan Kettering Cancer Ctr.	51400	1325	11800	65	N/A	N/A	N/A	N/A
Cleveland Clinic Children's Hospital	N/A	N/A	N/A	N/A	N/A	N/A	N/A	429
Cohen Children's Center	1662	1006	1230	45	32072	260	38	202
Conneticut Childrens Hospital	10800	6621	4829	68	15188	1807	99	186
Cook Children's Medical Center	15000	4852	8402	63	59516	8632	103	183
Dell Childrens Medical Center	5378	956	2180	54	8765	N/A	93	248
Doernbecher Children's Hospital at OHSU	11700	1530	6045	78	49891	5607	83	145
Duke Children's Hospital and Health Center	4404	313	2573	47	N/A	N/A	96	190
Glennon Children's Hospital - St. Louis University	4872	1241	7009	56	123511	N/A	102	190
Holtz Childrens Hospital Miami	1723	338	2513	49	4792	N/A	91	291
Inova Childrens Hospital	N/A	N/A	N/A	N/A	3190	736	104	186
Joe Dimaggio Childrens Hospital	1967	371	2326	51	116011	N/A	73	204
John Hopkins St Petersburg	7537	244	3727	78	156756	4234	104	259
Johns Hopkins Children's Center	8236	377	3281	55	66679	682	101	205
Joseph Sanzari Hackensack Medical Center	N/A	N/A	N/A	N/A	N/A	N/A	88	96
Le Bonheur Childrens Hospital	11900	2124	5174	62	113005	13400	103	255
Levine Children's Hospital	5922	743	5936	58	35743	5559	95	234
Lucile Packard Children's Hospital Stanford	16200	933	3657	78	278456	1538	104	311
MassGeneral Hospital for Children	5513	658	3764	54	4581	N/A	90	84
Mayo Clinic Children's Center	2621	490	6884	57	N/A	N/A	39	148
Monroe Carell Jr. Children's Hospital at Vanderbilt	12300	18900	12300	64	144186	5881	103	267
Mount Sinai Kravis Children's Hospital	382	90	467	41	2005	N/A	44	144
MUSC Health-University Hospital	8375	469	2697	55	18501	N/A	100	186
Nationwide Children's Hospital	25600	8941	18500	79	210911	13700	103	476
Nemours Alfred I. duPont Hospital for Children	2172	878	3645	59	25138	N/A	107	194
New York-Presby. Morgan Stanley-Komansky Children's Hosp.	N/A	n/a	n/a	n/a	N/A	N/A	n/a	269
Nicklaus Childrens Hospital	34400	266	6609	N/A	245909	5942	100	272
North Carolina Children's Hospital at UNC	1618	901	1703	No Klout	29994	N/A	83	150
Oschner Hospital for Children	5441	830	9988	63	6676	N/A	92	119
Penn State Children's Hospital	N/A	N/A	N/A	N/A	N/A	N/A	n/a	206
Phoenix Children's Hospital	26100	1724	2941	63	43750	4954	103	465
Primary Children's Hospital	4725	1638	4547	52	90447	6198	93	289
Rady Children's Hospital	7928	3683	5014	64	31835	4340	94	551
Rainbow Babies and Children's Hospital	4699	1362	5194	54	34658	3103	78	244
Riley Hospital for Children at IU Health	18000	840	4599	No Klout	66017	2366	99	350
Seattle Children's Hospital	63400	1353	11200	47	212609	44100	108	371
Spectrum Health Helen DeVos Children's Hospital	5838	671	4595	51	83399	2191	97	190
St. Jude Children's Research Hospital	428000	777	7814	83	1967469	182000	N/A	56
St. Louis Children's Hospital-Washington University	15500	7778	6428	57	71291	3949	104	280
Texas Children's Hospital	25600	774	12300	62	70175	10700	110	651
UC Davis Childrens Hospital	6350	2421	2723	61	11222	1784	63	129
UCLA Mattel Children's Hospital	1833	216	2465	52	115183	958	58	90
UCSF Benioff Children's Hospitals	20400	2221	3238	60	148106	N/A	50	183
UF Health Shands Children's Hospital	163	162	116	23	2866	N/A	31	167
University of Chicago Comer Childrens Hospital	N/A	N/A	N/A	N/A	8623	524	19	161
University of Iowa Children's Hospital	5530	458	2811	58	92597	3320	100	155
University of Michigan C.S. Mott Children's Hospital	2640	798	4864	61	46412	5892	64	348
University of Minnesota Childrens Hospital	3862	1064	3006	N/A	67928	N/A	100	254
University of Rochester Childrens Hospital	N/A	N/A	N/A	N/A	36635	N/A	N/A	132
University of Virginia Children's Hospital	N/A	N/A	N/A	N/A	N/A	N/A	N/A	111
Valley Children's Healthcare	18400	656	7989	56	49691	7695	101	340
Winthrop University Hospital Childrens Medical Center	1233	430	340	N/A	N/A	N/A	86	57
Yale-New Haven Children's Hospital	N/A	N/A	N/A	N/A	3713	N/A	N/A	221

## Sheet: Appendix C
Adult Hospitals	Twitter Followers	Twitter Following	Tweets	Klout	Facebook Followers	Instagram Followers	Total Months on Twitter	Bed Size
Abbott Northwestern Hospital	8483	2151	12000	77	29894	1168	92	675
Advocate Illinois Medical Center	N/A	N/A	N/A	N/A	N/A	N/A	N/A	333
Advocate Lutheral General Hospital	N/A	N/A	N/A	N/A	N/A	N/A	N/A	625
Advocate Medical Center	19800	1757	21700	79	103777	2045	103	659
Arora St. Lukes Medical Center	23200	325	17700	77	29921	N/A	110	732
Banner Estrella Medical Center	N/A	N/A	N/A	N/A	N/A	N/A	N/A	259
Banner University Medical Center Phoenix	7872	352	4099	54	9627	N/A	106	685
Banner University Medical Center Tucson, Ariz.	7872	352	4099	54	9627	N/A	27	451
Barnes-Jewish Hospital/Washington University, St. Louis	8531	224	4188	53	69025	N/A	105	1390
Baylor St. Lukes Hospital	N/A	N/A	N/A	N/A	N/A		N/A	640
Baylor University Medical Center	2954	132	3733	81	43927	2619	25	893
Beaumont Hospital Royal Oak	8737	1131	9599	74	30100	2107	102	1070
Boston Medical Center	11500	1311	4151	61	16544	873	96	458
Carolinas Medical Center	11500	1510	8205	63	31455	N/A	84	1132
Cedars-Sinai Medical Center, Los Angeles	12100	2383	5917	62	25420	3558	92	885
Christ Hospital Cincinatti	4347	485	4193	47	18532	1216	103	513
Christiana Care - Christiana Hospital	5360	1413	2985	77	23740	529	105	913
City of Hope, Duarte, Calif.	29400	1088	7730	62	143521	8977	106	215
Cleveland Clinic	1330000	1007	39400	86	1995180	32800	104	1280
Cleveland Clinic Fairview	N/A	N/A	N/A	N/A	N/A	N/A	N/A	454
Cleveland Clinic Florida	N/A	N/A	N/A	N/A	N/A	N/A	N/A	155
Dana-Farber/Brigham and Women's Cancer Center, Boston	33900	3161	6611	62	52801	4576	127	30
DMC Harper Hospital Detroit	14300	352	14800	53	N/A	N/A	109	397
Duke University Hospital, Durham, N.C.	37200	828	4378	N/A	18175	N/A	105	905
Emory Hospital	23800	840	11400	59	55325	N/A	109	548
Flagstaff Hospital	N/A	N/A	N/A	N/A	3563	N/A	N/A	267
Fox Chase Cancer Center, Philadelphia	N/A	N/A		N/A	N/A	N/A	N/A	65
Hackensack Medical Center	4485	609	4241	52	13929	1409	90	711
Hahneman Hospital	366	368	1470	76	4029	153	24	496
Heart Hospital Baylor Plano	N/A	N/A	N/A	N/A	N/A	N/A	N/A	116
Henry Ford Hospital	10800	1815	8199	80	2074	3899	120	681
Hoag Memorial Hospital Presbyterian	2112	356	2841	48	9038	694	103	457
Hospital for Special Surgery	44800	356	8481	61	40302	7223	103	209
Hosps. of the Univ. of Pennsylvania-Penn Presbyterian, Philadelphia	11700	1217	9344	58	32070	5585	103	354
Houston Methodist Hospital	15900	3455	20800	61	45406	3178	103	861
Huntington Memorial Hospital	6528	547	8075	46	9759	266	104	625
Huntsman Cancer Institute at the University of Utah, Salt Lake City	N/A	N/A	N/A	N/A	N/A	N/A	N/A	528
Indiana University Medical Center	7155	937	6078	60	5349	779	99	1253
Intermountain Health	16300	10500	8268	N/A	12791	732	108	468
John Muir Medical Center CA	457	289	426	45	6175	524	22	405
Johns Hopkins Hospital, Baltimore	481000	786	16700	86	565426	42900	105	977
Lehigh Valley Hospital	9219	1171	6767	77	33789	N/A	105	833
Loyola University Medical Center	4844	3903	9758	51	26141	371	86	519
Massachusetts General Hospital, Boston	38700	3519	7481	62	58268	4604	93	1016
Mayo Clinic Jacksonville, Fla.	N/A	N/A	N/A	N/A	N/A	N/A	N/A	249
Mayo Clinic Phoenix	N/A	N/A	N/A	N/A	N/A	N/A	N/A	268
Mayo Clinic, Rochester, Minn.	1710000	1816	37800	89	996336	49700	115	1263
Medical City Dallas	2435	2246	2605	51	16931	N/A	93	561
Medical College of Wisconsin	7095	2039	5592	59	4626	N/A	106	516
MedStar Georgetown	2476	732	6118	54	N/A	N/A	76	415
MedStar Washington Medical Center	5699	719	3343	77	17154	N/A	106	765
Memorial Hemann Texas Medical Center	36200	13300	8996	77	62970	2807	107	973
Memorial Medical Center Calif.	N/A	N/A	N/A	N/A	2744	N/A	N/A	196
Memorial Sloan Kettering Cancer Center, New York	N/A	N/A	N/A	N/A	N/A	N/A	N/A	473
Miami Valley Hospital	3946	526	4075	66	26201	199	103	845
Moffitt Cancer Center and Research Institute, Tampa	N/A	N/A	N/A	N/A	N/A	N/A	N/A	206
Montefiore Hospital	8275	1666	26800	80	7506	820	76	1498
Morristown Medical Center	1629	595	1167	76	7840	1162	24	702
Mount Sinai Hospital, New York	67100	6566	26100	82	216913	6841	100	1175
MUSC Health-University Medical Center, Charleston, S.C.	11500	570	4502	53	30042	1341	110	722
National Jewish Health Denver	2295	704	6331	50	31248	231	107	76
New England Baptist Hospital	508	1	32	30	2358	N/A	77	118
New York-Presbyterian Univ. Hospital of Columbia and Cornell, N.Y.	31800	3729	15700	80	107447	14200	77	2381
Northwestern Central Dupage	N/A	N/A	N/A	N/A	N/A	N/A	N/A	379
Northwestern Memorial Hospital, Chicago	15600	2763	8269	N/A	65871	3715	105	871
NYU Langone Medical Center, New York	1500	471	4579	N//A	27578	14200	101	718
Ohio State University James Cancer Hospital, Columbus	N/A	N/A	N/A	N/A	N/A	N/A	N/A	304
OhioHealth Riverside Hospital	12800	4093	1200	61	25569	N/A	110	817
Oregon Health and Science University Hospital, Portland	10800	1596	12400	78	34928	N/A	106	564
Oschner Medical Center	5504	834	10000	65	29041	1563	94	813
OSF Hospital Peoria	2804	145	1025	41	13267	N/A	92	609
Our Lady of the Lake Regional Medical Center	1434	483	1176	47	20000	N/A	59	1111
Penn State Medical Center	7643	102	18900	58	51046	2212	87	539
Pennsylvania Hospital	N/A	N/A	N/A	N/A	N/A	N/A	N/A	397
Porter Adventist Hospital Colorado	938	271	842	41	7584	N/A	81	250
Providence Portland Medical Center	5526	1894	7838	76	11405	204	94	417
Queens Medical Center	125	0	0	0	7388	N/A	92	516
Reading Hospital	1971	856	3132	44	11411	N/A	84	679
Rochester General Hospital	2662	245	4209	54	23085	684	98	524
Rose Medical Center Co	1620	447	1376	46	3445	N/A	92	262
Roswell Park Cancer Institute, Buffalo	N/A	N/A	N/A	N/A	N/A	N/A	N/A	133
Rush University Medical Center, Chicago	1900	8456	10400	80	65011	1685	103	679
Sanford USD Medical Center	16300	1452	5719	78	36665	N/A	107	483
Scripps Green Hospital	27800	8209	14600	80	1021	2508	114	173
Seattle Cancer Care Alliance/University of Washington Med. Center	N/A	N/A	N/A	N/A	N/A	N/A	N/A	20
Sentara Norfolk Hospital	7229	930	11700	78	14385	1029	106	495
Spectrum Health	12100	1462	10100	77	29528	2230	111	1126
St Francis Hospital	380	142	448	38	2322	N/A	53	306
St Josephs Hospital Phoenix	5008	1982	3989	47	205	N/A	103	595
St Lukes Hospital in Kansas	2609	896	3447	74	8859	1014	87	442
St Lukes Hospital Medical Center Idaho	4385	694	4542	55	11472	N/A	106	604
St. Cloud's Medical Center	900	586	772	47	1245	N/A	94	487
St. Joseph Ann Arbor	514	21	479	41	14097	532	34	481
Stanford Health Care-Stanford Hospital, Stanford, Calif.	27400	743	6499	N/A	41075	34000	81	491
Tampa General Hospital	14900	1118	3368	57	16898	1057	67	1011
Thomas Jefferson University Hospital, Philadelphia	2153	223	2506	79	21598	N/A	103	893
Tufts Medical Center	15200	813	7133	82	11719	1337	94	258
UAB Hospital	7063	155	3016	56	22628	N/A	101	1179
UC Irvine Hospitals	2568	565	4429	52	17269	1189	78	411
UC San Diego Health-Moores Cancer Center	11200	640	8524	57	8255	N/A	N/A	542
UCLA Medical Center, Los Angeles	31500	5589	14800	78	236307	25200	104	265
UCSF Medical Center, San Francisco	44500	1861	2911	61	163271	N/A	93	745
UF Health Shands Hospital	6166	2148	6096	77	16470	N/A	103	972
University Hospitals Cleveland	16100	1460	9584	79	50023	N/A	104	814
University of California, Davis Medical Center, Sacramento	2764	637	1059	49	8775	2286	94	583
University of Chicago Medical Center	17900	324	11300	N/A	29340	N/A	82	624
University of Colorado Hospital, Aurora	11000	880	11000	60	17677	1708	71	648
University Hospital San Antonio	2599	769	2768	48	1136	1413	89	456
University of Iowa Hospitals and Clinics, Iowa City	8810	557	2792	92	17070	N/A	104	695
University of Kansas Hospital, Kansas City	4783	1382	3815	59	9680	N/A	84	773
University of Kentucky Albert B. Chandler Hospital, Lexington	7356	385	5494	54	11491	N/A	109	854
University of Maryland Medical Center, Baltimore	16900	3101	5234	55	36691	N/A	108	630
University of Miami Hospital	2208	168	1044	53	N/A	N/A	92	464
University of Michigan Hospitals and Health Centers, Ann Arbor	24800	2908	13600	N/A	58128	2420	112	933
University of Minnesota Medical Center, Fairview	N/A	N/A	N/A	N/A	N/A	N/A	N/A	863
University of North Carolina Hospitals, Chapel Hill	29900	1055	8454	50	11383	822	105	866
University of Rochester Health System	4439	778	6746	N/A	15862	N/A	98	818
University of Texas MD Anderson Cancer Center, Houston	N/A	N/A	N/A	N/A	N/A	N/A	N/A	665
University of Virginia Medical Center, Charlottesville	7779	3097	10900	62	20090	1594	99	585
University of Wisconsin Hospital and Clinics, Madison	1800	1323	5180	52	26205	2015	115	566
UPMC Presbyterian Shadyside, Pittsburgh	12500	1714	19000	82	89713	1413	81	1482
USC Norris Cancer Hospital-Keck Medical Center of USC, Los Angeles	225000	173000	8234	64	15391	N/A	98	60
UT Southwestern Hospital	8371	2140	18600	67	30891	1275	104	546
Vanderbilt University Medical Center, Nashville, Tenn.	37400	17400	22000	67	177548	N/A	102	1000
VCU Hospital System	11100	2127	8213	58	18582	2531	105	786
Wake Forest Baptist Medical Center, Winston-Salem, N.C.	6103	150	1358	54	17581	N/A	87	787
West Virginia University Hospitals	4049	452	2914	53	14492	1636	98	574
Yale New Haven Hospitals	18900	414	2794	60	17584	N/A	108	1391
